# Supplementary material for: PTSD subtypes and their underlying neural biomarkers: a systematic review
Source: Psychol Med. 2025 May 22;55:e153. doi: 10.1017/S0033291725001229 (PMC12115270; doi:10.1017/S0033291725001229)
Supplement: Zhang et al. supplementary material [file S0033291725001229sup001.zip]

Archive with 3 entries (3 files):
- PM Excel 2025.03.24.star.xlsx
- supplimentary_2024.03.24_cz_cleaned.docx
- Figures_03_24_25.docx
