# Supplementary material for: PTSD subtypes and their underlying neural biomarkers: a systematic review
Source: Psychol Med. 2025 May 22;55:e153. doi: 10.1017/S0033291725001229 (PMC12115270; doi:10.1017/S0033291725001229)
Supplement: Zhang et al. supplementary material [file S0033291725001229sup001.zip › PM Excel 2025.03.24.star.xlsx]

## Sheet: Sheet1
			Population					Methods/Analysis									Biotype reproducibility strategies
Paper Number	First Author	Paper title	Total Sample size	Sample size	Commorbidity in patients	Modality	Types of trauma	Top down or bottom up data-driven?	Biotypes	Imaging features	Atlas/Parcellation	Statistical methods	Include HC or TEHC in the analysis?	Dimensionality reduction	Cluster Number selection	# of clusters/groups	Internal Validation	External Validation	Association between biotypes and clinical symptoms and behavioral profiles?	classify among biotypes using ML	Treatment outcome prediction?	Summary/Contrast	Most discriminative features/biomarkers among biotypes	Network-based contrast between PTSD subtypes	Main findings
1	Harricharan et al., 2016	fMRI functional connectivity of the periaqueductal gray in PTSD and its dissociative subtype	137	37 PTSD+DS, 60 PTSD-DS, 40 HC*	Exclusion: previous head injury with unconsciousness, current/past history of neurological disorders, significant untreated medical illness, pervasive development mental disorders, criteria for current or past history of bipolar/psychotic disorders, history of alcohol/substance dependency that had not sustained for 6 months remission, DSM-IV axis-I psychiatric disorder	rs-fMRI	Did not specify trauma type	top-down	DS	seed based rsFC (seed: PAG subregions)	PickAtlas	Group-level univariate analysis	Yes	N/A	a priori	3, PTSD+DS, PTSD-DS, HC	N/A	N/A	CAPS and subscales (reexperiencing, avoidance, hyperarousal) patients), CTQ, and MDI scores	N/A	N/A	PTSD+ DS: ↑ VL-PAG connectivity within the right temporoparietal junction, right rolandicoperculum, left fusiform gyrus, and cerebellar lobule VI. PTSD (DS and non-DS) vs HC: widespread connectivity of DLPAG and VL-PAG to areas (dorsal anterior cingulate, anterior insula,)	Comparing PTSD+DT to PTSD-DT: greater VL-PAG connectivity was observed within the right temporoparietal junction, right rolandicoperculum, left fusiform gyrus, and cerebellar lobule VI. Comparing PTSD-DS and PTSD+DS to HC: widespread cortical functional connectivity with DLPAG and VL-PAG	PTSD+DS (vs PTSD): ↑DMN-Brainstem rsFC	Compare resting-state connectivity patterns of the DL-PAG and VL-PAG between patients with and without disocciative subtype of PTSD and controls. PTSD+DT shows greater VL-PAG connectivity with brain ergions related to passive defensive responses and increased levels of depersonalization
2	Harricharan et al., 2017	Sensory overload and imbalance: resting-state vestibular connectivity in PTSD and its dissociative subtype	141	41 PTSD+DS, 60 PTSD-DS, 40 HC*	Exclusion: no current or past history of neurological disorders, medical illness, developmental mental disorder, current or past history of psychiatric disorder, alcohol/substance dependency/abuse, no current or past bipolar/psychotic disorder	rs-fMRI	Did not specify trauma type (completed childhood trauma quesitonnaire)	top-down	DS	seed based rsFC (seed: left and right vestibular nuclei)	PickAtlas	Group-level univariate analysis	Yes	N/A	a priori	3, PTSD+DS, PTSD-DS, HC	N/A	N/A	CAPS, depersonalization/derealization RSDI and MDI,CTQ, BDI, and STAI	N/A	N/A	PTSD+DS (vs PTSD and HC): ↓ FC from vestibular nuclei with parieto-insular vestibular cortex and dlPFC. PTSD (vs HC): ↓FC from vestibular nuclei to posterior insula	FC of left vestibular nulciei and right vestibular nuclei, bilateral vestibular nuclei and posterior insula	PTSD+DS (vs PTSD): ↓ECN-brainstem	bilateral vestibular nuclei and posterior insula, posterior insula's implication in bodily and interceptive awareness in PTSD
3	Harricharan et al., 2020	PTSD and its dissociative subtype through the lens of the insula: Anterior and posterior insula resting-state functional connectivity and its predictive validity using machine learning.	184	49 PTSD+DS, 84 PTSD-DS, 51 HC*	Exclusion: previous head trauma with unconsciousness, significant untreated medical illness, pervasive developmental mental disorders, current/past hx of bipolar/psychotic disorders, alcohol/substance dependency without 6 months remission, DSM-IV Axis I psychiatric disorder	rs-fMRI	Did not specify trauma type	top-down (group and ML)	DS	seed based rsFC (seed: Insula subregions)	Brainnetome atlas	Group-level univariate analysis and multiclass Gaussian process classification	Yes	N/A	a priori	3, PTSD+DS, PTSD-DS, HC	LOSOCV	N/A	CAPS, MDI, RSDI, BDI, CTQ	Yes	N/A	HC: ↑right anterior and posterior insula connectivity with frontal lobe structures. PTSD: ↑Bilateral posterior insula connectivity with subcortical structures (periaqueductal gray). PTSD+DS: bilateral anterior and posterior insula connectivity with posterior cortices (left lingual gyrus and left precuneus)	increased anterior and posteria insula-frontal lobe in HC. Increased posterior insula-subcortical in PTSD.	PTSD+DS (vs PTSD):↑DMN-SN rsFC	Healthy controls, PTSD, and PTSD+DS had patterns of biateral anterior and posterior insula functional connectivertiy unique to each group
4	Lebois et al., 2022	Deconstructing dissociation: a triple network model of trauma-related dissociation and its subtypes	65	18 PTSD+DS, 19 PTSD-DS, 26 DID, 28 HC	Exclusion: history or commorbid neurogical conditions, history of psychotic specturm disorders	rs-fMRI	Childhood trauma	top-down	DS	Group independent component analysis	data-driven ICA	Regression	Yes	N/A	a priori	4, PTSD+DS, PTSD-DS, DID, Control	N/A	N/A	DID diagnosis, depersonalization/derealization, and partially-dissociated intrusions	N/A	N/A	DID: ↑connectivity between rCEN and regions in tDN (cluster 40, 51, 53, 56), ↓connectivity between rCEN and regions in tDN (cluster 27), cSN (cluster 24, 25). ↑hyperconnectivity within-network in tDN. ↑within-network hyperconnectivity in cSN, ↓connectivity between rCEN and cSN. Partial dissociated intrusions: ↑hyperconnectivity within-network rCEN concentrated in lateral OFC, middle and superior …	rCEN was most impacted by pathological dissociation, 39 clusters were linkedto two types of alterations, within network hyperconnectivity, and decreased connectivity with brain regions outside Rcen	PTSD+DS (vs PTSD): ↑ and ↓ ECN-DMN rsFC, ↓ECN-SN rsFC	Dissociation linked to hyperconnectivity withing CEN, DN, and SN, and decreased connectivitity of CEN and SN in other areas
5	Nicholson et al., 2015	The Dissociative Subtype of Posttraumatic Stress Disorder: Unique Resting-State Functional Connectivity of Basolateral and Centromedial Amygdala Complexes	89	13 PTSD+DS, 36 PTSD-DS, 40 HC*	Exclusion: commorbid or lifetime of BP or schizophrenia.	rs-fMRI	Did not specify trauma type	top-down	DS	seed based rsFC (seed: BLA, CMA)	SPM's anatomy toolbox	Group-level univariate analysis	Yes	N/A	a priori	3, PTSD+DS, PTSD-DS, HC	N/A	N/A	MDI subscale (depersonalization and derealization items)	N/A	N/A	PTSD+DS (vs PTSD-DS): ↑amygdala functional connectivity bilateral BLA and left CMA to the middle frontal gyrus, ↑connectivity from bilteral CMA to the medial frontal gyrus s, ↑ amygdala connectivity to left BLA to superior parietal lobe and cerebellar culman; left CMA to dorsal posterior cingulate and precuneus	PTSD-DS: greater amygdala functional connectivity bilateral BLA and left CMA to the middle frontal gyrus and bilteral CMA to the medial frontal gyrus comparing to PTSD-ds, PTSD+DS also showed greater amygdala connectivity to left BLA to superior parietal lobe and cerebellar culman; left CMA to dorsal posterior cingulate and precuneus	PTSD+DS (vs PTSD):↑DMN-SN rsFC, ↑DMN-Cerebellar rsFC	PTSD+DS group had greater amygdala function connectivity to pre-frontal regions that are involved in emotional regulation
6	Nicholson et al., 2016	Unique insula subregion resting-state functional connectivity with amygdala complexes in posttraumatic stress disorder and its dissociative subtype	162	17 PTSD+DS 44 PTSD-DS, 40 HC*	Exclusion: if commorbid or has a history of neurological or developmental disorders, diagnosis of BP or schizophrenia	rs-fMRI	Did not specify trauma type	top-down	DS	seed based rsFC (seed: insula subregions)	PickAtlas	Group-level univariate analysis	Yes	N/A	a priori	3, PTSD+DS, PTSD-DS, HC	N/A	N/A	CAPS, MDI (Depersonalization/derealization), BDI, CTQ	N/A	N/A	PTSD (vs control): ↑ insula connectivity (bilateral anterior, bilateral mid, and left posterior) to basolateral amygdala clusters. PTSD+DS (vs control): ↑insula connectivity (bilateral anterior, left mid, and left posterior) to left basolateral amygdala cluster. PTSD+DS (vs PTSD), ↑Insula subregion connectivity (bilateral anterior, left mid, and right posterior) to the left basolateral amygdala.	PTSD+DS displayed increased insula connectivity to the left basolateral amygdala complex comparing to controls, whereas PTSD-DS displayed incresed insula connectivity to basolateral amygdala in both hemispheres. PTSD + DS, comparing to PTSD-DS, showed increased insula subregion connectivity to the left basolateral amygdala	PTSD+DS (vsPTSD): ↑within-SN, ↑amygdala-cerebellar rsFC	Identify patterns of neural connectivity asosciated with unique symptoms of arousal/interoceptions, emotional processing, and awareness of bodily states, in PTSD and its dissociative subtype
7	Nicholson et al., 2017	Dynamic causal modeling in PTSD and its dissociative subtype: Bottom-up versus top-down processing within fear and emotion regulation circuitry	155	41 PTSD+DS, 62 PTSD-DS, 52 TEHC*	Exclusion: diagnosis of Bipolar or schizophrenia	rs-fMRI	90% experienced childhood trauma, did not specify the trauma for PTSD diagnosis	top-down	DS	seed based rsFC (seed: PAG, CMA, BLA, vmPFC)	SPM anatomy tool	Dynamic causal modeling for each group	Yes	N/A	a priori	3, PTSD+DS, PTSD-DS, TEHC	N/A	N/A	CAPS, MDI (Depersonalization/derealization), BDI	N/A	N/A	PTSD: characterized by predominant bottom-up connectivity from the amygdala to the vmPFC and from the PAG to the vmPFC and amygdala. PTSD + DS: top-down connectivity betwen node pairs (from vmPFC to amygdala and PAG, and from the amygdala to the PAG), PTSD+DS also displays inhbitory connections within the vmPFC	PTSD: characterized by predominant bottom-up connectivity from the amygdala to the vmPFC and from the PAG to the vmPFC and amygdala. PTSD + DS: top-down connectivity betwen node pairs (from vmPFC to amygdala and PAG, and from the amygdala to the PAG), PTSD+DS also displays inhbitory connections within the vmPFC	PTSD+DS (vs PTSD): ↑SN-brainstem rsFC	Contrasting symptom profiles of PTSD and its ddisociative subtype (hyper vs hypo-emotionality) may be driven by complimentary changes in directed connectivity corresponding to bottom-up defensive fear processing vs enhanced top-down regulation
8	Nicholson et al., 2019	Machine learning multivariate pattern analysis predicts classification of posttraumatic stress disorder and its dissociative subtype: a multimodal neuroimaging approach	181	49 PTSD+DS, 81 PTSD-DS, 51 TEHC*	Exclusion: Bipolar and schizophrenia, brain injury	rs-fMRI	Did not specify trauma type, but did report 90% had early aversive experiences	top-down (ML)	DS	seed based rsFC (seed: amygdala), mALEF	N/A	Group-level univariate and multiclass Gaussian process classification	Yes	No	a priori	3, PTSD+DS, PTSD-DS, TEHC	LOSOCV	N/A	CAPS, CTQ, BDI, MDI-total, MDI depersonalization/derealization average scores, RSDI scale, and the STAI	Yes	N/A	PTSD+DS (vs PTSD): ↑ resting-state mALFF activation within bilateral cerebellum, right vmPFC, OFC, frontal pole. PTSD( vs PTSD+DS): ↑mALFF activation within left post-pre-central gyrus, bilateral global pallidus, thalamus, left putamen, left amygdala/parahippocampal gyrus, right cerebellum. PTSD (vs control)↑resting-state mALFF activation in bilaterla globus pallidus and thalamus, right anterior …	bilateral mid orbitofrontal cortex (BA 11), the bilateral dmPFC (BA 10, 9, 8, 6), the bilateral vmPFC/subgenual ACC (BA 11, 12, 25), and the bilateral superior parietal lobe (BA 5, 7) in classifying the three groups, amygdala functional connectivity map, left superior parietal lobe, the bilateral supramarginal gyrus, and the bilateral vmPFC	PTSD+DS (vs PTSD): ↑within-DMN resting-state activation variability, ↓within-SN resting state activation variability, ↑within-ECN resting-state activation variability, both ↓within-basal ganglia network resting state activation variability (global pallidus, putamen, thalamus) and ↑within-basal ganglia network resting state activation variability, ↓resting state activation variability within DMN-b…	bilateral OFC, bilateral dmPFC and dlPFC, bilaterla ACC, left superior parietal lobe, the bilateral supramarginal gyrus, and the bilateral vmPFC were most significant in classifying the three groups
9	Nicholson et al., 2020	Classifying heterogeneous presentations of PTSD via the default mode, central executive, and salience networks with machine learning	186	49 PTSD+DS,81 PTSD-DS, 56 HC*	Exclusion: Bipolar or schizophrenia	rs-fMRI	90% of PTSD patients had early aversive experiences	top-down (ML)	DS	ICA and mALFF	N/A	multiclass Gaussian process classification	Yes	ICA	a priori	3, PTSD+DS, PTSD-DS, HC	LOSOCV and LOSO/group CV+permutation testing	N/A	CAPS, CTQ, BDI, MDI-total, and MDI depersonalization/derealization average scores, RSDI scale, and the STAI	Yes	N/A	DMN: PTSD + DS (vs PTSD)--↑functional connectivity of DMN to left middle dorsal PFC/middle frontal gyrus, HC (vs PTSD + DS)--↑connectivity of DMN to left precuneus/SPL. Left CEN: HC (vs PTSD)--↑left CEN functional connectivity to left superior/middle temporal gyrus. Right CEN: PTSD +DS (vs PTSD)-↑right CEN functional connectivity to right lateral OFC. Anterior SN: HC (vs PTSD +DS)-↑anterior SN fu…	PTSD+DS : increased functional DMN connectivity to the left middle dorsal PFC/middle frontal gyrus comparing to PTSD, lower DMN functional connectivity to the left precuneus/SPI comparing to HC. PTSD + DS showed increased right CEN functional connectivity to the right lateral orbitofrontal cortex comnparing to PTSD. Lower anterior salience network to the right primary visual cortex compared to HC…	PTSD+DS (vs PTSD): ↑within-DMN resting-state connectivity, ↑within-SN, ↑DMN-SN rsFC, ↑ECN-DMN rsFC, ↑ECN-SN	Machine learning algorithms predict and classify PTSD, PTSD + DS, and HC based on Intrinsic connectivity networks functional activation with high accuracy, which suggests alterations wihtin ICN that underlie psychopathology and symptoms among PTSD subtypes
10	Olive 2018	Superior colliculus resting state networks in post-traumatic stress disorder and its dissociative subtype	158	41 PTSD+DS, 67 PTSD-DS, 50 HC*	Exclusion: current or past neurological disorders and pervasive developmental mental disorders	rs-fMRI	86.5% PTSD patients met criteria for interpersonal childhood trauma, specific trauma for PTSD did not specify	top-down	DS	seed based rsFC (seed: superior colliculus)	MRICROn Toolbox	Group-level univariate analysis	Yes	N/A	a priori	3, PTSD+DS, PTSD-DS, HC	N/A	N/A	CAPS-IV, MDI depersonalization and derealization scores, state reliving and depersonalization/ derealization, RSDI scores	N/A	N/A	PTSD+DS (vs PTSD): ↑rsFC between right superior colliculus and right temporoparietal junction, PTSD (vs PTSD+DS): ↑rsFC between left superior colliculus and right dlPFC	Increased resting state functional connectivity between the left superior colliculus and the right dorsolateral PFC in PTSD, but not in dissociative subtype PTSD. In PTSD-DS: increased resting state functional connectivity between the right SC and the right temporoparietal junction	PTSD+DS (vs PTSD): ↑DMN-Brainstem rsFC, ↓ECN-brainstem rsFC	Suggests unique resting state functional connectivity of the SC parallels symtpom profile and defensive responses observed in PTSD and dissociative subtype
11	Olive 2021	Altered basal forebrain BOLD signal variability at rest in posttraumatic stress disorder: A potential candidate vulnerability mechanism for neurodegeneration in PTSD	149	65 PTSD, 38 PTSD + DS, 46 HC*	Exclusion: commorbid or lifetime of BP or schizophrenia.	rs-fMRI	83.5% of the patients met the criteria for interpersonal childhood trauma, did not specify the trauma that meets PTSD diagnosis	top-down	DS	seed based rsFC (seed: forebrain)	stereotactic mask of the bilateral basal forebrain developed at the German Center for Neurodegenerative Diseases	Group-level univariate analysis	Yes	N/A	a priori	3, PTSD+DS, PTSD-DS, HC	N/A	N/A	CAPS-IV, MDI depersonalization and derealization scores, state reliving and depersonalization/ derealization, RSDI scores	N/A	N/A	PTSD+DS (vs PTSD and HC): ↑BOLD signal variability within extended amygdaloid region: nucleus accumbens and sublenticular extended amygdala	PTSD-DS exhibited increased BOLD signal variability in the nucleus accumbens and the sublenticular extended amygdala	PTSD+DS (vs PTSD): ↑ within basal ganglia network rsFC	alteration of the basalforebrain in the PTSD-DS suggests exploration of basal forebrain as mechanism for neurodegeneration in PTSD
12	Rabellino et al., 2018	Resting-state functional connectivity of the bed nucleus of the stria terminalis in post-traumatic stress disorder and its dissociative subtype	149	41 PTSD+DS, 70 PTSD-DS, 41 HC*	Excludsion: current or past history of neurological disorders, head trauma with loss of consciousness, significant medical condition, psychosis, bipolar, substance/alcohol use disorder without prior 6 months remission	rs-fMRI	Did not specify trauma type (completed the CTQ and examined the relationship between childhood trauma and BNST)	top-down	DS	seed based rsFC (seed: BNST)	PickAtlas	Group-level univariate analysis	Yes	N/A	a priori	3, PTSD+DS, PTSD-DS, HC	N/A	N/A	CAPS, MDI, CTQ, SCID-I (MDD), STAI, CADSS, RSDI	N/A	N/A	PTSD (vs control): ↑functional connectivity of BNST to ventral and dorsal striatum (Regions in reward system). PTSD + DS (vs PTSD and control) ↑functional connectivity of BNST to anterior insula and caudate nucleus (Attention and salience detection).	PTSD group displayed increased functional connectivitiy between the left and right lobules and right fusiform gyrus and hippocampus, and between the right lobules IV-V, and right posterior insula and planum polare extending into the transverse temporal gyrus comparred to the control group.	PTSD + DS (vs PTSD and control) ↑rsFC of BNST and SN	Key evidence was provided for a connection between stress-induced anxiety and reward seeking behavior in PTSD population
13	Rabellino et al., 2018	The cerebellum after trauma: Resting-state functional connectivity of the cerebellum in posttraumatic stress disorder and its dissociative subtype	149	37 PTSD+DS,65 PTSD-DS, 47 HC*	Exclusion: head injury, history of neurological disorder, history of psychosis, bipolar, substance use, or alcohol use	rs-fMRI	Did not specify trauma type (completed childhood trauma quesitonnaire)	top-down	DS	seed based rsFC (Seed: obule IV–V,Crus I of the cerebellum, and anterior verms)	PickAtlas	Group-level univariate analysis	Yes	N/A	a priori	3, PTSD+DS, PTSD-DS, HC	N/A	N/A	CAPS, MDI, CTQ, SCID-I (MDD), STAI, CADSS, RSDI	N/A	N/A	PTSD-DS (compared to PTSD): ↓functional connectivity of anterior cerebellum and anterior vermis with temporo-parietal junction, post entral gyrus, superior parietal lobule, ↑functional connectivity of posterior cerebellum with vmPFC, ofc, subgenual anterior cingulum. PTSD: ↑ functional connectivity of anterior cerebellum with fusiform gyrus, posterior insula, hippocampus, ↓ functional connectivit…	anterior cerebellum lobules IV-V rs-FC, posterior cerebellum Crus I functional connectivity, Anterior vermit functional connectivity	PTSD+DS (vsPTSD): ↓and ↑ DMN-Cerebellar rsFC (different hubs), ↑BGN-OFC, ↑ECN-OFC	Cerebellum FC to brain regions that are involved in different network (e.g., emotion regulation, interoceptive awareness, visual information processing, memory retrieval + context processing) is impacted differently in PTSD subtypes
14	Rabellino et al., 2022	The Vestibulocerebellum and the Shattered Self: a Resting-State Functional Connectivity Study in Posttraumatic Stress Disorder and Its Dissociative Subtype	133	32 PTSD +DS, 57 PTSD-DS, 44 HC*	Exclusion: history of head injury with loss of consciousness, current/past history of neurological disorder, history/current psychosis, bipolar disorder, substance/alcohol use disorder, other relevant medical conditions	rs-fMRI	Did not specify trauma type (completed childhood trauma quesitonnaire)	top-down	DS	seed based rsFC (seed: flocculi)	SPM Anatomy toolbox probabilistic MR atlas of the human cerebellum. Neuroimage. 2009;46:39–46. https://doi.org/10.1016/j.neuroimage.2009.01. 045）	Group-level univariate analysis	Yes	N/A	a priori	3, PTSD+DS, PTSD-DS, HC	N/A	N/A	CAPS, MDI, CTQ, BDI, STAI, RSDI	N/A	N/A	PTSD and PTSD+DS (vs HC) ↓resting-state FC of left flocculus with cortical regions (temporo-parietal junction, supramarginal and angular gyri, superior parietal lobule). PTSD +DS (vs HC) ↓FC of left flocculus with medial PFC, precuneus, mid/posterior cingulum. PTSD+DS (Vs PTSD)↑FC in right flocculus with right anterior hippocampus	PTSD and PTSD + DS showed decreased resting state functional connectivity of the left flocculus with cortical regions involved in bodily self-consciousness, including the temporo-parietal junction, supramarginal and angular gyri, and the superior parietal lobule, comparing to HC. PTSD+ DS: decreased functional connectivity of the left flocculus with the mPFC, precuneus, mid/posterior cingulum whi…	PTSD+DS (vs PTSD):↑ and ↓ rsFC of DMN-Cerebellar (different hubs)	Flocculus in the neurocircuitry plays a role in coherent sense of self in PTSD and PTSD +DS
15	Thome et al., 2019	Back to the basics: resting state functional connectivity of the reticular activation system in PTSD and its dissociative subtype	176	48 PTSD+DS, 77 PTSD-DS, 51 HC*	Exclusion: history of head injury, untreated medical illness, neurological disorder, developmental disorder, current use of any psychotropic medications, bipolar disorder, schizophrenia, substance-use disorder	rs-fMRI	Did not specify trauma type, patients completed childhood trauma questionnaire	top-down	DS	seed based rsFC (seed: pedunculopontine nuclei)	PickAtlas	Group-level univariate analysis	Yes	N/A	a priori	3, PTSD+DS, PTSD-DS, HC	N/A	N/A	CAPS, CTQ, RSDI, STAI	N/A	N/A	PTSD+DS: ↑ resting-state connectivity from pedunculopontine nuclei to amygdala, parahippocampal gyrus, anterior cingulate, and vmPFC (PTSD+DS > PTSD = Control). Derealization/depersonalization in PTSD+DS: ↓ resting-state functional connectivity between left pedunculopontine nuclei and anterior nucleus of thalamus	PTSD: within-network rsFC of left pPN encompassing bilateral anterior, lateral dorsal, and pulvinar nuclei of the thalamus, cluster of right ACC and vmPFC, within-network rsFC of right PPN encompassing bilateral anterior, medial dorsal, lateral dorsal, and pulvinar nulcie of thalamus, cluster of left amygdala and parahippocampal campal gyrus, cluster of right ACC and vmPFC. PTSD: DS, left PPN wit…	PTSD+DS (vs PTSD): ↑DMN-Brainstem rsFC, ↑DMN-Cerebellar rsFC, ↑SN-brainstem rsFC	PPN, part of reticular activation system is involved in PTSD+DS
16	Thome et al., 2022	Contrasting Associations Between Heart Rate Variability and Brainstem-Limbic Connectivity in Posttraumatic Stress Disorder and Its Dissociative Subtype: A Pilot Study	129	32 PTSD+DS, 57 PTSD-DS, 40 HC*	Exclusion: history of head injury with loss of consciousness, current/past history of neurological disorder, history/current psychosis, bipolar disorder, substance/alcohol use disorder w/o prior 6 months remission, other relevant medical conditions, pregnancy	rs-fMRI	Did not specify trauma type	top-down	DS	seed based rsFC (seed: pedunculopontine nuclei)	WFU PickAtlas	Group-level univariate analysis	Yes	N/A	a priori	3, PTSD+DS, PTSD-DS, HC	N/A	N/A	heart rate variability	N/A	N/A	PTSD and PTD+ DS (Vs HC): ↓HRV. PTSD: ↑HRV ↑PPN rsFC with amygdala. PTSD+DS: ↑HRV associated with ↓PPN rsFC with amydala	PPN rsFC and amygdala and parahippocampal gyrus, HF-HRV, Root-mean square of successive differences (RMSSD--a measure of HRV)	PTSD+DS (vs PTSD): ↓ SN-brainstem rsFC	Controls and PTSD: low HRV related to reduced connectivity between PPN and right amygdala, PTSD + DS: lower HRV related to enhaced connectivity between the PPN and the right amygdala. Significant relationship between PPN rsFC and HF-HRV but not LF-HRV
17	Sierk et al., 2021	The dissociative subtype of posttraumatic stress disorder is associated with subcortical white matter network alterations	42	23 PTSD+DS, 19 PTSD-DS	Exclusion: comorbid dissociative disorders. Include: depressive and anxiety disorders, eating disorders, borderline personality disorder, substance abuse for ecological validity	DTI	Did not specify trauma type for PTSD, participants did have childhood trauma--interpersonal abuse	top-down	DS	FA-weighted connectivity matrix	Desikan Killiany atlas (35 areas), and the bilateral subcortical structures	Group-level univariate analysis	No	N/A	a priori	2, PTSD+DS, PTSD-DS	N/A	N/A	CDS-30	N/A	N/A	PTSD+DS: ↓FA between left amygdala and left hippocampus, left hippocampus and left thalamus. ↑FA between left thalamus and brain stem (first network). PTSD+DS (vs PTSD): ↑FA within network of three nodes and two links between the left ventral DC and the left putamen, and left pallidum	PTSD+DS (vs PTSD): FA alterations in connections between left amygdala, hippocampus, and thalamus, links between left ventral diencephalon, putamen, and pallidum (First network). PTSD+DS (vs PTSD): ↑FA within network of three nodes and two links between the left ventral DC and the left putamen, and left pallidum	PTSD + DS (vs PTSD): ↓FA within-SN tract, ↓FA of tract connecting DMN and SN	Altered fiber tract communication in limbic-thalamic circuit is possibly the underlying mechanism for the strong initial reaction before the occurrence of conscious awareness and deficits in early sensory structuring
18	Daniels et al., 2016	Structural brain aberrations associated with the dissociative subtype of post-traumatic stress disorder	59	15 PTSD+DS, 44 PTSD-DS	Exclusion: lifetime psychotic or bipolar disorders, current use of psychotropic medication, lifetime neurological disorders, history of head injury with loss of consciousness, pregnancy, Include: patients with comorbid disorders for ecological validity	MRI	Combat veterans	top-down	DS	VBM	PickAtlas	Group-level univariate analysis	No	N/A	a priori	2, PTSD+DS, PTSD-DS	N/A	N/A	CAPS, CTQ	N/A	N/A	PTSD+DS: ↑grey matter volume in the right precentral and fusiform gyri, ↓right inferior temporal gyrus, ↑dissociation severity correlated ↑volume in right middle frontal gyrus	Greater dissociation severity was linked with greater grey matter volume in right middle frontal gyrus,.	PTSD+DS (vs PTSD): ↓GMV in DMN hub, ↑GMV in ECN hub	PTSD patients classified as belonging to the dissociative subtype exhibited greater grey matter volume in the right precentral and fusiform gyri as well as lower volue in right inferior temportal gyrus
19	Wolf et al., 2023	Neurobiolgocial and genetic correlates of the dissociative subtype of posttraumatic stress disorder	374 at baseline, and 163 at follow-up	374 TEHC	Exclusion: active suicidal or homicidal ideation requiring clinical intervention, psychotic or bipolar disorder diagnosis, neurological or cognitive disorder diagnosis	sMRI and fMRI	911 veterans	top-down	DS	seed based rsFC (seed: bilateral superior third of the isthmus of the cingulate)	Freesurfer imaging analysis suite, followed procedures outlined in Desikan et al. (2006), native space surface-based parcellation	Group-level univariate analysis and regression	Yes	N/A	a priori	2, PTSD+DS, PTSD-DS	N/A	N/A	CAPS, Traumatic life events questionnaire, SCID, Boston assessment of TBI-Lifetime	N/A	N/A	Derealization/depersonalization ↑: ↓ DMN rsFC between bilateral posterior cingulate cortex and right isthmus; ↑bilateral hippocampal subfield volume, ↑posterior cingulate gyrus	↓DMN rsFC between posterior cingulate cortex and right isthmus, ↑volume of hippocampal subfield, DMN hub volume	PTSD+DS (vs PTSD): ↑within-DMN rsFC, ↑hippocampus volume (DMN hub)	Alterations found in biological structures and systems that are implicated in sensory integration, stress-related spatial learning and memory, spatial awareness
20	Rooij et a., 2016	Predicting Treatment Outcome in PTSD: A Longitudinal Functional MRI Study on Trauma-Unrelated Emotional Processing	68	21 remitted PTSD, 22 persistent PTSD, 25 TEHC	Exclusion: a history of neurological illness, current substance dependence	task-based fMRI (emotional task)	Combat veterans	top-down	Psychotherapy response (responders vs non responders)	GLM and ROI-based	WFU PickAtlas, LONI Probabilistic brain atlas	Group-level univariate analysis	No	N/A	a priori	2, responder, non-responder	N/A	N/A	post-treatment CAPS	N/A	TF-psychotherapy (TF-CBT and EMDR)	Persistent (before + after treatment): ↑dACC and insula activity viewing negative stimulus. Remitted (before and after): ↓dACC and insula activity. Persistent (before treatment): ↑amygdala. Remitted (before): ↓amygdala. Note: two functional MRI scans were collected before and after treatment	bilateral dACC, insula, and amygdala	PTSD responder: ↓SN hub activity, Non-responders: ↑SN hub activity	Treatment resistant PTSD patients exhibit different neurobiological feature comparing to remitted PTSD patients
21	Zhutovsky et al., 2019	Individual prediction of psychotherapy outcome in posttraumatic stress disorder using neuroimaging data	86	24 responders, 20 non-responders, 29 TEHC	Exclusion: history of neurological disorders, current substance dependence	MRI, rs-fMRI	Combat veterans	top-down (group and ML)	Psychotherapy response (responders vs non responders)	VBM from MRI, ICA maps from rs-fMRI	N/A	Group-level univariate analysis and multivariate analysis (GPC) previous	Yes, but in classification did not include HC	ICA with a fixed number of 70 components estimated using a meta-ICA approach utilizing FSL’s MELODIC software, used to identify group-level resting-state networks	a priori, based on treatment response	2, responders, non-responders	10-fold cross-validation, label permutation tests	N/A	No	Yes	TF-CBT	Non-responder:↑ connectivity RSN centered in bilateral lateral frontal polar area, ↑connectivity in right superior frontal gyrus	bilateral lateral frontal polar area and the difference was observed in the right superior frontal gyrus. In pre-SMA RSN, left inferior temporal gyrus, left superior frontal gyrus, right precentral gyrus contributed the most to classification of responders and non-responders	PTSD+ non-responder (vs PTSD responder): ↑ ECN resting-state connectivity	pre-SMA (univariate analysis) frontal polar area (multivariate analysis) differentiated responders and non-responders
22	Bryant et al., 2021	Neural activity during response inhibition associated with improvement of dysphoric symptoms of PTSD after trauma-focused psychotherapy-an EEG-fMRI study	156	27 responders, 13 non-responders, 40 HC	Exclusion: axis I disorder	task-based fMRI (go/nogo task), and EEG	assault, childhood abuse, motor vehicle accidents, police-related trauma	top-down	Psychotherapy response (baseline brain predictors)	Voxel-wise	ROIs were defined using 10mm radius spheres combined into a single network specific mask.	Group-level univariate analysis and regression	No	N/A	N/A (continous)	2, TF-psychotherapy responders, TF-psychotherapy non-responders	N/A	N/A	dysphoric symptoms	N/A	TF-CBT, left precuneus and right parietal cortex predict. Most significant predictors: DASS anxiety score, P3 peak latency on Fz electrode, right parietal cortex activation	Responder: ↓ pre-treatment activation of left precuneus of DMN and right parietal cortex of CCN	left precuneus of DMN, right parietal cortex of CCN	Responder (vs non-responder): ↓ pre-treatment activation within DMN and CCN	reduced activation in left precuneus and right superior parietal cortex predict greater improvement in dysphoric symptoms. lower P3 peak patency predict reduction of dysphoric symptoms, no predictors for changes in fear symptoms
23	Korgaonkar et al., 2021	White matter anisotropy and response to cognitive behavior therapy for posttraumatic stress disorder	156	51 PTSD, 36 HC	Exclusion: neurological disorder, TBI, psychosis, bipolar disorder, substance dependence	DTI	assault, childhood abuse, motor vehicle accidents, police-related trauma	top-down	Psychotherapy response (baseline brain predictors)	Voxelwise of FA	N/A	Regression	Yes	N/A	N/A (continous)	3, TF-CBT response, non-response TF-CBT PTSD, HC	N/A	N/A	CAPS, specific fear and dysphoria symptoms	N/A	TF-CBT	Dysphoria symptom: improvement in dysphoria symptoms associated with ↓FA values in tracts found in 1) limbic regions, 2) interhemispheric bundles, 3) projection fibers, 4)association fibers, 5) brainstem tracts (NOTE: Details of tracts can be found in the paper Results section) (NOTE 2: difference not identified in responders VS non-responders, but identified in dysphoric symptoms	FA value of white matter tracts associated with 1) limbic regions 2) interhemispheric bundles, 3) projection fibers 4) association fibers 5) brainstem tracts	Responder (vs non-responder) towards dysphoric symptoms: ↓FA in tracts of LN, ECN, DMN, brainstem, thalamocortical network	White matter FA prior to treatment is associated with improvement of dysphoria symptoms in PTSD, not to overall PTSD symptoms
24	McCurry et al., 2020	Opponent effects of hyperarousal and re-expereincing on affective habituation in posttraumatic stress disorder	148	46 PTSD, 49 TEHC, 53 HC	Exclusion: subtance use disorder other than nicotine dependence, SI/HI, history of schizophrenia, schizoaffective, delusion, or organic psychosis	task-based fMRI (emotional task)	Combat veterans	top-down	Symptom dimensions (re-experiencing, avoidance, and hyperarousal)	GLM	N/A	Regression	Yes	N/A	N/A (continous)	3, PTSD, PTSD sub-threshold, HC	N/A	N/A	re-experiencing, avoidance, and hyperarousal	N/A	N/A	Hyperarousal: ↓ habituation in network of superior and inferior frontal gyrus, vmPFC, superior and middle temporal gyrus, and anterior insula. Re-experiencing: ↑ habituation in a network of superior and inferior frontal gyrus, vmPFC, superior and middle temporal gyrus, and anterior insula. Re-experiencing ↑ associated with ↑ connectivity between amygdala to left inferior frontal gyrus and dorsal …	Network: superior and inferior frontal gyri, ventromedial prefrontal cortex, superior and middle temporal gyri, and interior insula	PTSD+hyperarousal (vs PTSD): ↓DMN hub activity	Hyperarousal symptoms associated with decreased neural habituation, re-experiencing symptoms mitigate the habituation impairment, re-experiencing symptoms positively associated with amygdalar functional connectivity to prefrontal cortexwhich suggests its role in affective suppression
25	Hopper et al., 2007	Neural correlates of reexperiencing, avoidance, and dissociation in PTDS: symptom dimensions and emotion dysregulation in responses to script-driven trauma imagery	26	26 PTSD	Exclusion: alcohol/substance dependence, current/clinical psychotic disorder	task-based fMRI (script-driven imagery task)	Medical center (24 vehicle accidents, 3 childhood physical/sexual assault)	top-down	Symptom dimensions (re-experiencing, avoidance, and dissociation)	Voxel-wise GLM	N/A	Regression	No	Voxel-wise general linear model, statistical parametric maps	N/A (continous)	N/A	N/A	N/A	RSDI reexperiencing, avoidance, and dissociation scores	N/A	N/A	↑ Reexperiencing: ↑ right anterior insula activity, ↓right rostral ACC. ↑Avoidance: ↓rACC and subcallosal anterior cingulate activity. ↑dissociation: ↑ left mPFC and right superior temporal cortices activity, ↓left superior temporal cortex	insula, right rACC, right IFC, left mPFC, right superior temporal cortex, left rACC, bilateral dACC, SC	PTSD+Re-experiencing (vs PTSD): ↑ and ↓SN hub activity. PTSD + dissociation (vs PTSD): ↑DMN activity, PTSD+ avoidance: ↓SN activity	Underlying neurobiological heterogeneity imply emotional overenagement or underengagement with trauma-related information. Overengagement is supported by the neurobiological basis of reexperiencing and hyperarousal, and underengagement is supported by neurobiological basis of dissociative of perception and consciousness
26	Grupe et al., 2016	Neurobiological correlates of distinct PTSD symptom profiles during threat anticipation in combat veterans	58	16 PTSD, 18 PTSD subthreshold, 17 TEHC	Exclusion: Exclusion: substance dependence within the past 3 months, bipolar, psychotic, or cognitive disorder	task-based fMRI (threat anticipation task)	Combat veterans	top-down	Symptom dimensions (re-experiencing, avoidance, and hyperarousal)	Whole-brain voxel wise analysis	Harvard-Oxford anatomical atlas, PickAtlas	Regression	No	N/A	N/A (continous)	N/A	N/A	N/A	CAPS (re-experiencing, emotional numbing/avoidance, and hyperarousal)	N/A	N/A	Re-experiencing↑: ↓ anterior/ventral vmPFC deactivation (unpredictable trial). Hyperarousal ↑: pACC activation ↑, cluster spanning left posterior amygdala and anterior hippocampus activation ↑. Avoidance: no identified correlation	vmPFC deactivation in PTSD, pACC (left pregenual aCC)	PTSD+hyperarousal (vs PTSD): ↑ within-SN,	pACC relationship with hyperarousal was specific to unpredictable trials, relationship between BA10 activation and re-experiencing symptoms in predictable trials, vmPFC responses were specifically related to hyperarousal symptoms
27	Tursich et al., 2015	Distinct intrinsic network connectivity patterns of post-traumatic stress disorder symptom clusters	21	21 PTSD	Exclusion: history of brain injury, psychotic disorder, bipolar disorder	rs-fMRI	Child abuse (childhood interpersonal violence)	top-down	Symptom dimensions (re-experiencing, avoidance/numbing, hyperarousal, and depersonalization/derealization.)	ICA	data-driven ICA	Regression	No	N/A	N/A (continous)	N/A	N/A	N/A	re experiencing, avoidance/numbing, hyperarousal, and depersonalization/derealization.	N/A	N/A	↑hyperarousal: ↓connectivity of posterior insula/superior temporal gyrus within salience network. ↑Depersonalization/derealization: ↓connectivity of perigenual anterior cingulate/ vmPFC within ventral anterior DMN	Connectivity of left posterior insula and superior temporal gyrus within SN, connectivity of preigenual anterior cingulate and vmPFC within the ventral anterior DMN	PTSD + hyperarousal (PTSD): ↓within-SN, PTSD+depersonalization (PTSD): ↓within-DMN rsFC	network disruption found in PTSD demonstrates the heterogeneous nature of PTSD clinical symptoms
28	Weis et al., 2018	Structural Connectivity of the Posterior Cingulum Is Related to Reexperiencing Symptoms in Posttraumatic Stress Disorder	44	44 TEHC	Exclusion: the presence of neurological disorders, mania, psychosis, history of head trauma, pregnancy, claustrophobia	DTI	Did not specify trauma type	top-down	Symptom dimensions (re-experiencing, avoidance, and hyperarousal)	Whole-brain voxel wise analysis	TRACULA	Regression	No	N/A	N/A (continous)	N/A	N/A	N/A	reexperiencing, hyperarousal, avoidance	N/A	N/A	↑reexperiencing: ↑FA and ↓ mean diffisuvitiy of right posterior cingulum bundle	FA in right posterior cingulum	PTSD+Re-experiencing: ↓GMV in DMN tract-right posterior cingulaum bundle	reexperiencing symptoms correlated with MD and FA of right posterior cingulum, no correlation between hypersarousal and avoidance and neural regions
29	Etkin et al., 2019	Using fMRI connectivity to define a treatment-resistant form of post-traumatic stress disorder	357	52 PTSD+EF, 123 PTSD-EF, 153 TEHC	Permitted to have mood and anxiety disorders. Exclusion: lifetime diagnosis of psychosis, bipolar disorder, intellectual disability, neurodevelopmental disorders, history of neurological conditions	rs-fMRI	Civilians with PTSD and combat veterans	top-down	EF/Memory-based groups (impaired PTSD, and intacted PTSD)	ROI-to-ROI rsFC (100 regions)	Schaefer atlas	Group-level univariate analysis and regression	Yes (TEHC)	N/A	a priori (cognitive functioning domains)	3, PTSD+EF, PTSD-EF, HC	N/A	N/A	CAPS, BDI	N/A	PE, TMS	Non-responder: ↓within-network connectivity Ventral Attention network ↓verbal memory recall performance	Ventral attention network	PTSD+EF (vs PTSD): ↓within-VAN rsFC (verbal memory performance)	Identified altered neural signal flow in ventral attention network evoked by concurrent focal noninvasive TMS, the alterations were associations with altered connectivity within the VAN, which predicts poor response to psychotherapy
30	Esterman et al, 2020	Evaluating the evidence for a neuroimaging subtype of posttraumatic stress disorder	229	29 PTSD+EF, 110 PTSD-EF, 89 TEHC	Exclusion: active suicial ideation requiring intervention, or a current diagnosis of BP or other psychotic disorders	rs-fMRI	Combat veterans	top-down	EF/Memory-based groups (impaired PTSD, and intacted PTSD)	ROI-to-ROI rsFC (100 regions)	Schaefer Atlas B. T. T. Yeo, Local-global parcellation of the human cerebral cortex from intrinsic functional connectivity MRI. Cereb. Cortex 28, 3095–3114 (2018).)	Group-level univariate analysis	No	N/A	a priori	3, PTSD+EF, PTSD-EF, TEHC	N/A	N/A	executive functioning, attention composite score,	N/A	N/A	PTSD+MI (vs PTSD-MI): no discriminative biomarker identified. PTSD+attention impairment: ↓VAN within-network connectivity	PTSD with impaired attention, but not executive function, is associated with reduced within-VAN resting state connectiity	PTSD+EF (vs PTSD): ↓VAN rsFC (attentional impairment)	Findings suggest perviously identified memory impaired PTSD subtype may not generalize
31	Li et al., 2020	Exploring memory function in earthquake trauma survivors with resting-state fMRI and machine learning	89	89 TEHC, 40 PTSD, 8 subclinical PTSD, 41 asymptomatic/few symptoms (Used CAPS-IV)	Exclusion: neurological disorder, psychiatric disorder, head injury, no Axis I psychiatric disorder, no history of therapy, no developmental disorder, no substance use	rs-fMRI	Natural disaster	top-down (ML)	EF/Memory function (continous)	mALFF (Whole-brain voxel-wise measure)	N/A	Simple multiple kernel learning analysis	No	No	N/A (continous)	N/A	LOOCV+permutation test	N/A	cognitive test scores	N/A (continous)	N/A	PTSD (vs TEHC and subthreshold PTSD): mALFF of left frontal middle gyrus and left precuneus significantly contributes to the differentiation	left frontal middle gyrus and left precuneus, parietal lobes and occipital regions	PTSD+EF (vs PTSD): ↓mALFF of ECN-DMN	SA score is the only subtest score in WSM-IV that is associated with PTSD symptoms, SA score (visual working memory) is significantly associated with the mALFF in involved brain regions. mALFF failed to predict SA score
32	Jagger-Rickels et al., 2021	Impaired executive function exacerbates neural markers of posttraumatic stress disorder	271	271 TE (35 TE+EF, 182 TE+aveEF, 45 TE-EF)	Exclusion: history of neurological illness other than TBI, history of seizure, current diagnosis of schizophrenia or other psychotic disorders, bipolar or related disorders, active SI/HI, cognitive disorders other than TBI. Tested for comorbidities but did not exclude based on them, considered comorbidities including depression, anxierty, alchohol use, TBI, sleep quality and pain in results in re…	rs-fMRI	Post 911 veterans	top-down	EF	ROI-to-ROI rsFC (52 regions)	Yeo seven-network atlas Hollinshead, M., … Buckner, R. L. (2011). The organization of the human cerebral cortex estimated by intrinsic functional connectivity. Journal of Neurophysiology, 106(3), 1125–1165. https://doi.org/10.1152/jn. 00338.2011.)	Regression	Yes (TEHC)	connectivity in each network-pair was correlated (Pearson) with PTSD symptom severity for a total of 28 correlations.	a priori clinical	3, PTSD+EF, PTSD+aveEF, TE-EF	N/A	N/A	CAPS (Re-experiencing, avoidance and numbing, and hyperarousal)	N/A	N/A	PTSD+EF (vs PTSD): ↑network dysregulation in LN-FPCN	Across all network interactions, LN-FPCN was uniquely correlated with PTSD symptom severity	PTSD+EF (vs PTSD): BGN-ECN reduced negative coupling	Those with PTSD and impaired EF ha the strongest marker of LN-FPCN dysregulation, and those with above avereage EF did not show PTSD-related dysregulation of these networks
33	Jagger-Rickels et al., 2022	An executive function subtype of PTSD with unique neural markers and clinical trajectories	368	368 TE (55 TE+EF, 254 TE+aveEF, 59 TE-EF)	Exclusion: history of neurological illness other than TBI, history of seizure, current diagnosis of schizophrenia or other psychotic disorders, bipolar or related disorders, active SI/HI, cognitive disorders other than TBI. Tested for comorbidities but did not exclude based on them, considered comorbidities including depression, anxierty, alchohol use, TBI, sleep quality and pain in results in re…	rs-fMRI	911 veterans	top-down	EF	ROI-to-ROI rsFC (200 regions)	Schaefer 200-region 17-network atlas	Regression	Yes (TEHC)	averaged across voxels in each parcel and then parcels within each network for a total of six between-network correlations.	a priori clinical	3, PTSD+EF, PTSD+aveEF, TE-EF	N/A	N/A	PTSD chronicity, reliable change index	N/A	psychotherapy, pharmacotherapy, or both using reliable change index	PTSD+EF with significant EF impairment (vs PTSD+EF average impairment)--↓LN-FPCN connectivity	FPNC-LN connectivity differentiates between the EF subgroups of PTSD	PTSD+EF (vs PTSD): FPCN-LN reduced functional connectivity	Impaired PTSD+EF subtype has reliable neural signature, suggests that both EF and FPCN-LN connectivity impact the longitudinal trajectory of PTSD
34	Bryant et al., 2022	Neural processes during response inhibition in complex posttraumatic stress disorder	110	30 cPTSD, 40 PTSD, 40 HC	Exclusion: Previous or current diagnosis of neurological disorder, psychosis, substance dependence, head injury	task-based fMRI and EEG	Did not specify trauma type	top-down	CPTSD	ROI, voxel-wise analysis, seed-based functional connectivity	PickAtlas	Group-level univariate analysis	Yes	a priori (based on brain regions activated in the Go no go task), exploratory analysis examined other brain regions as well	a priori	3, cPTSD, PTSD, HC	N/A	N/A	dissociative symptoms (CADSS scores), PTSD CAPS, CPTSD scores	N/A	N/A	cPTSD: ↓bilateral thalamic activation during inhibition trials	Reduced bilaterall thalamic activation in cPTSD comparing to PTSD and HC	cPTSD (vs PTSD): ↓ thalamus activation	Inhibitory control impacted in cPTSD but not in PTSD, inhibitory control impacted differently in the two
35	Herzog et al., 2019	Increased recruitment of cognitive contorl in the presence of traumatic stimuli in complex PTSD	56	28 cPTSD, 28 TEHC, 28 HC	Exclusion: schizophrenia, bipolar I, no current or history of mental illness, TBI, substance use, suicide attempt in the past 2 months	task-based fMRI (Stroop task)	childhood sexual or physical abuse	top-down	CPTSD	Whole-brain voxel wise analysis, ROI analysis	Harvard–Oxford cortical and subcortical structural atlases, AAL	Group-level univariate analysis	Yes (HC and TEHC)	a priori, ROI analysis after whole brain analysis	a priori	3, cPTSD, TEHC, HC	N/A	N/A	No	N/A	N/A	cPTSD (VS HC and TEHC): ↑ activation in dlPFC, vmPFC, dACC, ↓amygdala activation. cPTSD (vs HC): ↑activation in insula	dlpfc, vmPFC, dACC, Insula	cPTSD (vs PTSD): ↑ECN activity, DMN activity, ↓SN activity	Increased cognitive control brain regions during trauma observation and lack of amygdala activation suggests emotional distraction caused by the task
36	Stumps et al., 2021	Connectome-based functional connectivity markers of suicide attempt	211	16 TE+SI, 124 TE-SI, 66 TEHC	Exclusion: moderate to severe traumatic brain injury, history of neurological illness, and current diagnosis of psychotic disorders unrelated to according to the DSM-IV Axis I Disorders Non-patient Edition	rs-fMRI	911 Veterans	top-down	SI	novel degree-based approach to differentiate regions, then seed-based rsFC	Schaefer 7-network atlas from Schaefer	Group-level univariate analysis	Yes (TEHC)	N/A	a priori clinical	3, TE+SI, TE-SI, TEHC	N/A	N/A	No	N/A	N/A	PTSD+SI: hypoconnectivity from right amygdala to regions within visual, somatomotor, dorsal attentionn, ventral attention, and limbic network, hyperconnectivity of right amygdala and regions within CCN, both hypo and hyperconnectivity observed between right amygdala and DMN regions , hypoconnectivity from right MTG to regions in visual, dorsal attention, and ventral attention network, significant…	connectivity from right amygdala to other regions, and right middlet temporal gyrus to other regions	PTSD+SI (vs PTSD-SI): ↓ and ↑ rsFC DMN-SN, ↑within-DMN, ↑SN-visual, SMN, DAN, VAN, LN	right amygdala and right MTG are neural markers of SA
37	Bomyea 2019	Attenuated prefrontal and temporal neural activity during working memory as a potential biomarker of suicidal ideation in veterans with PTSD	46	9 PTSD+SI,14 PTSD-SI	Exclusion: Presence of SI	task-based fMRI (Reading Span working memory task)	Combat veterans	top-down	SI	GLM	N/A	Group-level univariate analysis	Yes (TEHC)	N/A	a priori	2, PTSD+SI, PTSD-SI	N/A	N/A	No	N/A	N/A	PTSD+SI (vs PTSD-SI): ↓task-based activation in region spanning lateral prefrontal cortex, cingulate cortex, and inferior temporal cortex	Individuals with SI demonstrated less activation in a large region spanning the lateral FC and cingulate cortex, inferior temporal cortex in response to interference demands	PTSD+SI (vs PTSD-SI): ↓activity in ECN, SN, and DMN	Results are consistent with models that theorize prefrontal neural substrates shown in cognitive regulation is implicated in suicidal ideation
38	Sadeh et al., 2015	Neurobiological indicators of disinhibition in posttraumatic stress disorder	189	189 TE	Exclusion: history of seizure, serious physical illness, current psychiatric condition requiring crisis intervention, current DSM-IV diagnosis of bipolar disorder, schizophrenia, or other psychotic disorder, or a cognitive disorder due to general medical condition.	MRI	Combat veterans	top-down	Disinhibition based on go/Nogo task (continous)	GLM	FreeSufer	Regression	Yes (TEHC)	N/A	N/A (continous)	N/A (continous)	N/A	N/A	Disinhibition was measured using commission errors on a Go/No-Go (GNG) task	N/A (continous)	N/A	↑PTSD: ↓cortical thickness in left precentral and postcentral gyrus, ↓cortical thickness in right superior parietal cortex and postcentral gyrus. ↑Disinhibition and ↑ PTSD: ↑connectivity between first cluster (right frontal pole, superior frontal gyrus, paraacingulate, rostral ACC) and right seed cluster (right IFC, rostral middle frontal gyrus and frontal pole), ↓ connectivity between second clu…	loss of structural integrity and network dysfunction in bilateral frontal regions may partially explain PTSD-related deficits in inhibiting impulsive behavioral reactions.	PTSD+ disinhibition (vs PTSD-disinhibition): ↑cortical thickness from clusters that are within-ECN and within-DMN	findings demonstrate that the neural substrates associated with impulsivity differ in the presence of PTSD. They provide preliminary evidence that the observed alterations in cortical thickness and related dysfunctional network connectivity represent neural markers of PTSD-related disinhibition.
39	Berman et al., 2018	Assault-related self-blame and its association with PTSD in sexually assaulted women: an MRI inquiry	68	38 TE and 24 HC	exclusion:history of neuro disorder or developmental disorder, head injury, fibromyalgia, frequent use of alchohol during past 6 months, hisotry of psychiatrc disorder, and signficant untreated physicial condition	MRI and rs-FMRI	Sexual assault (specified adulthood)	top-down	self-blame	VBM from MRI, seed based rsFC from rs-fMRI	Harvard-Oxford atlas	Regression	Yes	N/A	a priori	N/A (continous)	N/A	N/A	PCL, PHQ-9, BSI, PDEQ, Negative Reactions and Perceived Social Support	N/A	N/A	↑self-blame in PTSD: ↓gray matter volume in lingual gyrus and adjacent intracalcarine cortex. ↑Intrusive symptoms and peritraumatic dissociation: ↓ resting-state functional connectivity of cluster of lingual gyrus and intracalcarine cortex to left anterior temporal fusiform cortex	left anterior temporal fusiform cortex, bilateral lingual gyrus and intracalcarine cortex	PTSD+self-blame (vs PTSD-self-blame): ↓gray matter volume in within-visual network	Assault related self blame was negativly correlated with GMV bilaterally in the lingual gyrus and adjacent intracalcarine cortex
40	Yuan et al., 2019	Altered amygdala subregion-related circuits in treatment-naive post-traumatic stress disorder comorbid with major depressive disorder	107	18 PTSD + MDD, 28 PTSD, 60 TEHC	Exclusion: history of axis I diagnosis, neurological disease, mental retardation, head injury, substance use disorder	rs-fMRI	Earthquake	top-down	PTSD+MDD	seed based rsFC (seed: BLA, CMA)	Juelich Histological Atlas	Group-level univariate analysis	Yes (TEHC)	N/A	a priori	3, PTSD + MDD, PTSD, TEHC	N/A	N/A	CAPS and HAMD	N/A	N/A	PTSD + MDD (vs PTSD): ↓connectivity between right BLA and left anterior cingulate cortex/supplementary motor area, right BLA and bilateral putamen/pallidum, ↑CMA connectivities and left ACC/SMA	right BLA connectivity to left ACC/SMA and bilateral putamen/pallidum, CMA connectivity with left ACC/SMA	PTSD+MDD (vs PTSD): ↓ and ↑within-SN rsFC, ↓SN-reward network	The between-group rs-FC differences are closely related to severity of MDD comobidity, not related to PTSD symptom severity in PTSD + mdd
41	Zhu et al., 2017	Altered resting state functional connectivity of fear and reward circuitry in comorbid PTSD and major depression	82	21 PTSD+MDD, 27 PTSD, 34 TEHC	Exclusion: history of Axis I psychiatric diagnosis other than MDD diagnosis, substance/alcohol dependence without past 6 months remission, psychotropic medications 4 weeks prior to participation, severe depression.	rs-fMRI	Civilians with PTSD	top-down	PTSD+MDD	seed based rsFC	Juelich Histological Atlas, Harvard-Oxford Atlas	Group-level univariate analysis	Yes (TEHC)	N/A	a priori	3, PTSD+MDD, PTSD, TEHC	N/A	N/A	CAPS and HAMD	N/A	N/A	PTSD+MDD (PTSD-MDD): ↓BLA-OFC, Nacc-thalamus, Nacc-thalamus	BLA-OFC, Nacc-thalamus, Nacc-hippocampus	PTSD+MDD (vs PTSD-MDD): ↓SN-reward network	PTSD-MDD comparing to PTSD-alone and TECH, was associated with decreased connectivity across multiple amygdala and striatal-subcortical pathways. PTSD symptoms associated with amygdala pathways (BLA-OFC, CMA-Thalamus), MDD symptoms associated with BLA-OFC, NAcc-thalamus
42	Rooij et a., 2015	Neural correlates of trauma-unrelated emotional processing in war veterans with PTSD	84	31 PTSD, 28 TEHC, 25HC	N/A	task-based fMRI	Combat veterans	top-down	PTSD+MDD	task-based ROI activation (amygdala, hippocampus, insula, dACC and sgACC)	WFU PickAtlas	Group-level univariate analysis	Yes (HC and TEHC)	a prior (ROI)	a priori	4, PTSD+MDD, PTSD-MDD, TEHC, HC	N/A	N/A	View neutral, negative and positive emotional pictures	N/A	N/A	PTSD+MDD (vs PTSD-MDD): ↓sgACC activity to all pictures	subgenual ACC	PTSD+MDD (vs PTSD-MDD): ↓SN hub activity	reduced activation subgenual ACC is related to MDD diagnosis within PTSD population, amygdala's increased activity does not differentiate PTSD subtypes' emotional processing difference
43	Lanius et al., 2007	Neural correlates of trauma script-imagery in posttraumatic stress disorder with and without comorbid major depression: a functional MRI investigation	42	15 PTSD+MDD, 11 PTSD, 16 Subthreshold PTSD	Exclusion: past/current history of bipolar, psychosis, and substance use disorder without less than 6 months remission, significant medical conditions, neurological illness, history of head injury	Task-based fMRI	92% of subjects-Motor vehicle accident	top-down	PTSD+MDD	Voxel-wise GLM	N/A	Group-level univariate analysis	Yes (PTSD Subtreshold)	Survived false-discovery-rate correction, a priori selected	a priori	3, PTSD+MDD, PTSD, PTSD subthreshold	N/A	N/A	CAPS and BDI-II	N/A	N/A	PTSD-MDD (vs PTSD+MDD) ↑left insula, PTSD+MDD (VS PTSD-MDD) ↑bilateral anterior cingulate gyrus and posterior cingulate cortices	Insula, bilateral anterior cingulate gyrus, posterior cingulate cortices	PTSD+MDD (vs PTSD): ↑wthin-DMN activity, ↑DMN-SN activity, ↓SN hub activity	ACC-regions are differentially activated in PTSD-MDD and PTSD+MDD, suggesting altered emotional processing dysregulation
44	Liddel et al., 2025	Opponent intrinsic brain network connectivity profiles associated with posttraumatic fear and dysphoria symptoms in trauma-exposed refugees	77	77 TEHC	Exclusion: psychosis, bipolar, alcohol/substance-use, neurological disorder, active SI, TBI history	rs-fMRI	Refugee trauma	top-down	symptom dimensions (fear, dysphoria)	Group spatial ICA	N/A	Pearson's correlation, group-level univariate analysis	Yes (TEHC)	minimum description length, principal component analysis, independent component estimation using Infomax algorithm	a priori	2	N/A	N/A	Harvard Trauma Questionnaire, PTSD symptom scale-interview, difficulties in emotion regulation scale	N/A	N/A	PTSD + fear: fear symptoms↑ as admDMN-tpDMN connectivity ↓. PTSD+Dysphoria: dysphoria symptoms ↑ as admDMN-tpDMN ↑	anterior dorsomedial DMN (admDMN)--temporoparietal (tpDMN) connectivity	PTSD + fear: fear symptoms↑ as admDMN-tpDMN connectivity ↓. PTSD+Dysphoria: dysphoria symptoms ↑ as admDMN-tpDMN ↑	admDMN-tpDMN connectivity stands out as a significant functional connectivity associated with fear and dysphoria symptoms, the fear symptoms are negatively correlated with admDMN-tpDMN hyperconnectivity, dysphoria symptoms are positively correlated with admMN and tpDMN connectivity
45	Zilcha-Mano et al.,2020	Diagnostic and Predictive Neuroimaging Biomarkers for Posttraumatic Stress Disorder	179	52 PTSD+MDD, 51 PTSD, 76 TEHC	Exclusion: Study combined three studies' participants. Hx of substance use/dependence within the past 6 months, demantia, medical disorder, CAPS-IV and HRSD score requirement vary depending on population, axis-I psychiatric disorder	rs-fMRI	Civilians with PTSD	top-down (ML)	PTSD+MDD	seed based rsFC	CONN-fMRI Functional Connectivity toolbox v13(41)	SVM	Yes	a priori	a priori	3, PTSD+MDD, PTDS, TEHC	10-fold cross-validation	N/A	CAPS, HDRS	Yes	Prolonged exposure: ↑PTSD CAPS reduction ↑within-ECN and within-SN connectivity	PTSD-MDD (vs PTSD+MDD): ↑within-connectivity in BGN, ↓within-connectivity in the ECN, SN, and DAN.↑connectivity in BGN-SN, BGN-DAN, SN-DMN, DAN-ECN, SMN-other	PTSD (vs PTSD+MDD): basal ganglia network	PTSD+MDD (vs PTSD-MDD): ↓within-connectivity in BGN, ↑within-connectivity in the ECN, SN, and DAN.↓connectivity in BGN-SN, BGN-DAN, SN-DMN, DAN-ECN, SMN-other	SVM 76.6% accuracy in discriminating PTSD-alone and PTSD+MDD, basal ganglia network differentiates PTSD alone from PTSD+ MDD, ↓within-ECN connectivity ↑PTSD score, ↑ECN ↑Treatment response
46	Salminen et al., 2019	Adaptive Identification of Cortical and Subcortical Imaging Markers of Early Life Stress and Posttraumatic Stress Disorder	97	16 PTSD+ELS, 24 PTSD-ELS, 57 HC	Exclusion: any Axis-1 diagnosis other than PTSD or MDD	MRI	Combat veterans	top-down (ML)	ELS	ROI analysis	FreeSurfer	EPIC, SVM	Yes	No	a priori	3	k-fold cross validation, and test set	N/A	No	Yes	N/A	PTSD+ELS (vs PTSD): CT (cortical thickness) caudal and rostral ACC. PTSD (vs TEHC): CT in left temporal pole, SA in left post central gyrus, and left inferior temporal gyrus. TEHC + ELS ( vs TEHC): CT in the right isthmus cingulate and pericalcarine, SA in right supramarginal gyrus (SMG) and posterior cingulate cortex	Right posterior cingulate suraface area is a biomarker that differentiates across the three comparisons: PTSD+ELS vs PTSD, PTSD vs TEHC, and TEHC+ELS vs TEHC	Surface area of DMN shows up across all subtypes classifciation (PTSD+ELS vs PTSD-ELS, PTSD vs TEHC, TECH+ELS vs TEHC-ELS). PTSD+ELS (vs PTSD-ELS): CT of SN hubs. PTSD (vs TEHC): CT and SA in DMN hubs. TEHC + ELS (vs TEHC-ELS): SA in DMN, CT in DMN and visual network	EPIC classified PTSD with 69% accuracy, classified ELS with 64% accuracy in PTSD, and 62% accuray in HC. Surface area in the right posterior cingulate was repeatedly selected as an important feature for classification of PTSD and TEHC, PTSD+ELS vs PTSD, TEHC+ELS vs TEHC
47	Zilcha-Mano et al.,2022	Structural brain features signaling trauma, PTSD, or resilience? A systematic exploration.	129	46 PTSD, 49 TEHC, and 34 HC	Exclusion: Axis I psychiatric diagnosis of schizophrenia, bipolar disorder, demantia, past 6 months of substance dependence, SI risk, interfering and/or untreated medical iillness, neurocognitive disorder (comprised of participants from three different studies)	MRI	Civilians with PTSD	bottom-up	data-driven	cortical thickness, surface area, and volumes	Desikan-Killiany Atlas, aseg atlas	LCA	Yes (TEHC)	a priori	average silhouette	2	cross-validation	N/A	N/A	Yes	N/A	High resilience cluster: ↑ volumes in rostral middle frontal gyrus, thalamus. Low resilience cluster: ↓ volumes in rostral middle frontal gyrus, thalamus (Note: more brain regions can be found in figure 3)	Thalamus and rostral middle frontal area are found to be the most significantly different between high resilience cluster VS low resilience cluster. However, 21 selected features were found to be significantly different between the two clusters	High resilience cluster (vs low resilience cluster): ↑volumes in DMN hub and thalamus	Findings demonstrate the potential of data driven approaches for contributions to new insights about alterations that are tied to the neurobiology of resilience
48	Strigo, Spadoni & Simmons, 2022	Understanding pain and trauma symptoms in veterans from resting-state connectivity: Unsupervised Modeling	57	57 TE	Exclusion: BP, psychosis, eating disorders, and OCD	rs-fMRI	Combat veterans	bottom-up	data-driven	ROI-ROI rsFC	Hammers' atlas	GIMME (USG)	Yes (TE)	a priori (5 ROIs)	3	3	N/A	N/A	pain and trauma, demographic variables	No	N/A	BT1: ↑functional connectivity between NAc, ACC, PCC to insula. BT2: ↑functional connectivity from ACC and Nac to thalamus, ↑functional connectivity from ACC to PCC. BT3: ↑Functional connectivity from thalamus and PCC to Nac	BT1 - least clinically impaired subgroup showed more overlapping functional connections with other subgroups. Low symptom and high symptom subgroup had overlapping connections from PCC to ACC	BT1: ↑rsFC between reward network and SN, DMN and SN. BT2: ↑rsFC between DMN and reward network to thalamus, within-DMN. BT3: ↑rsFC between thalamus and DMN to reward network	Identified three subgroups according to patterns in functional connection and psychological measures
49	Stout et al.,2023	Resting-state connectivity subtype of comorbid PTSD and alcohol use disorder moderates improvement from integrated prolonged exposure therapy in Veterans	53	53 PTSD+AUD	Exclusion: acute suicidality, unmanaged psychosis or mania, and intravenous drug use. No engagement in other PTSD psychotherapy during study treatment (The participants are pulled from another study: https://doi.org/10.1001/jamapsychiatry.2019.0638)	rs-fMRI	Combat veterans	bottom-up	data-driven	ROI-ROI rsFC	priori	S-GIMME	No	a priori (7 ROIs)	Walktrap unsupervised community detection	2	N/A	N/A	Better treatment response associated with lower insula to IPC connectivity, higher pgACC to posterior midcingulate cortex connectivity	No	Integrated-prolonged exposure therapy	Responsive towards exposure therapy: ↓connectivity from lower insula to inferior parietal cortex, ↑connectivity from pregenual anterior cingulate cortex to posterior midcingulate cortex	Insula and inferior parietal cortex connectivity, pregenual anterior cingulate cortex to posterior midcingulate cortex connctivity. Unique pgACC to IPC path (found in subgroup 2, the therapy responsive group). Subgroup 1 (Therapy non-responsive): unique connectivity from IPC to MFG, and putament to pMCC path	Responders (vs non-responders): ↓ rsFC of SN to DMN. ↑rsFC from DMN to SN	Identified the brain network involved in beneficial psychological intervention
50	Zhao et al., 2018	Investigating the Correspondence of Clinical Diagnostic Grouping With Underlying Neurobiological and Phenotypic Clusters Using Unsupervised Machine Learning	87	17 PTSD, 42 PTSD+PCS, 28 TEHC	Exclusion: diagnosis of psychotic disorder, and no history of modern-sever TBI	rs-fMRI	Combat veterans	bottom-up	data-driven	ROI-to-ROI rsFC 125 ROIs	spatially constrained spectral clustering [cc200 template]	hierarchical clustering, OPTICS, density peak clustering, sequential feature ranking	Yes (TEHC)	Sequential Feature Ranking (SFR), Sequential Forward Searching of Greedy Algorithm (SFS), and Genetic Algorithm (GA)	Calinski-Harabasz (CH) index	N/A	site-specific analysis	N/A	N/A	N/A	N/A	PTSD+PCS (vs PTSD): ↑SFC and SEC, ↓vDFC and vDEC between parahippocampal gyri and caudate	SFC and vDFC of parahippocampal gyrus and caudate, ACC and caudate	PTSD+PCS (vs PTSD): ↑SFC and SEC, ↓vDFC and vDEC between DMN and SN+Y52:Y54	Result confirms abberations in SFC, vDFC within connetivity can be used as neurobiological and phenotypical biomarkers
51	Maron-Katz et al., 2020	Individual Patterns of Abnormality in Resting-State Functional Connectivity Reveal Two Data-Driven PTSD Subgroups	210	97 PTSD, 113TEHC	Exclusion: lifetime history of psychotic or BP disorders.	rs-fMRI and rs-EEG	Combat veterans	bottom-up	data-driven	ROI-to-ROI rsFC (133 regions)	cortical parcellation of 100 parcels derived from an independent rsfMRI cohort	CLICK clustering algorithm	Yes (TEHC)	Yes	N/A	2	nonparametric Wilcoxon rank sum statistical test, 10 x 10-fold cross-validation	N/A	Standardized computer based neurocognitive test battery to assess multiple cognitive domains (memory,attention, flexibility, processing speed, and emotion identification and bias	N/A	N/A	Cluster 1: ↓ connectivity between parcels of the visual and sensorimotor networks. Cluster 2 ↑ connectivity between the visual and sensimotor networks, ↓ connectivity between the two networks and the frontoparietal control network	distinct connectivity-abnormality patterns, cluster 1 characterized by low connectivity between parcels of the visual and sensorimotor networks, cluster 2 showed opposite pattern of abnormally high connectivity between the visual and sensimotor networks, and low connectivity between the two networks and the frontoparietal control network	Cluster 1: ↓ rsFC between visual and SMN. Cluster 2 ↑ rsFC between the visual and SMN, ↓ rsFC between the visual and SMN to FPN	Suggests a relationship between reexperiencing symptom severity and increased visual-sensorimotor functional connectivity
52	Ahrenholtz et al., 2021	Unique neurocircuitry activation profiles during fear conditioning and extinction among women with posttraumatic stress disorder	76	76 PTSD	N/A	task-based fMRI (fear conditioning and extinction task)	interpersonal violence (adult)	bottom-up	data-driven	voxelwise analysis	N/A	K-means clustering	No	No	optimal solution by re-initializing random start values 10,000 times.	3	LOSOCV	N/A	SCR, threat expectancies during the task, neurocognitive, early life trauma, and mental health symptoms between	No	N/A	BT1: ↑ bilateral anterior insula and dACC during acquisition,↓ of bilateral parietal cortex and sensorimotor cortex during extinction. BT2: ↑ ventral visual cortex during acquisition and extinction, ↓ dmPFC during acquisition. BT3: ↑mPFC and posterior cingulate cortex, ↓ ventral visual cortex and dmPFC during extinction	BT1: greater activation in bilateral anterior insula and dACC during acquisition, less activation of bilateral parietal cortex and sensorimotor cortex during extinction. BT2: greater activation of ventral visual cortex during acquisition and extinction, less activation of dmPFC during acquisition. BT3: greater activation of mPFC and posterior cingulate cortex, less activation of ventral visual co…	BT1: ↑ SN activity during acquisition,↓ activity within DMN and SMN during extinction. BT2: ↑ activity of visual network during acquisition and extinction, ↓ activity in DMN during acquisition. BT3: ↑DMN activity, ↓ vvisual network and DMN hub activity during extinction	Identified three biotypes, differentiated by patterns of engagement within salience, DMN, and visual processing network. BT1--higher working memory and less mental health symptoms, low childhood sexual abuse, lower PTSD symptoms, greater salience network engagement during acquisition and less engagement of frontoparietal networks during extinction. BT2: lower verbal IQ, better extinction learning…
53	Stevens et al., 2021	Brain-Based Biotypes of Psychiatric Vulnerability in the Acute Aftermath of Trauma	146	146 TE	Exclusion: solid organ injury, hemorrhage	task-based fMRI (threat task-probe reactivity to social threat cues, inhibition task--modified version of Liebenluft's stop-signal task, reward task--Delgado's monetary reward task)	Emergency Departments	bottom-up	data-driven	ICA	priori ROIs (9 regions)	hierarchical agglomerated clustering	No	priori (9 ROIs)	silhouette and distance methods	4	train and test approach, discovery cohort data	discovery cohort: N = 69; internal replication cohort N=77	demographic factors or trauma-related factors (PTSD symptoms, depression symptoms, dissociation, anxiety, and impulsivity)	No	N/A	Cluster 1 reactive/disinhibited: ↓ insula and dACC for engagement, ↑ NAcc reward reactivity. Cluster 2 low reward/high threat: ↑ sgACC activation, ↑amygdala, insula, hippocampus. Cluster 3 high reward: ↓amygdala, dACC, insula. Cluster 4 inhibition group:↑ vmPFC and hippocampus engagement	reactive/disinhibited cluster: threat hyperreactivity in insula and dACC, high NAcc reward reactivity, high subsequent PTSD symptoms. Low reward/high threat cluster: moderate responsivitiy to threat dominated by sgACC activation, low reactivity to reward, heightened fear-potentiated startled found in this group, greater threat activity in the amygdala, insula, and hippocampus in the whole-brain a…	Cluster 1 reactive/disinhibited: ↓SN activity for engagement, ↑ reward network reactivity. Cluster 2 low reward/high threat: ↑ DMN hub activation, ↑SN hub activity. Cluster 3 high reward: ↓SN, DMN hub activation. Cluster 4 inhibition group:↑ DMN engagement	heightened reward reactivity and heightened threat was associated with highest levels of PTSD symptoms, identified four clusters based on neural activity reflecteing threat reactivity, reward activity, and inhibitory engagement. The clusteres showed different longitudinal patterns of post-trauma symptoms.
54	Zhang et al., 2021	Identification of psychiatric disorder subtypes from functional connectivity patterns in resting-state electroencephalography	201	106 PTSD, 95 TEHC	Exclusion: history of psychotic, BP or active substance dependence	rs-EEG, rs-fMRI	Combat veterans	bottom-up	data-driven	ICA	a priori ICA (parcellation of resting-state fMRI connectivity using independent component analysis applied to an independent set of subjects in a prior study)	Sparse clustering	Yes (TEHC)	K-means clustering	Calinski-Harabasz (CH) criterion	2	10 x 10-fold cross-validation	N/A	CAPS, BDI, HAMD, WHOQOL	Yes-linear relevance vector machine	CPT, Prolonged exposure， TMS	Subtype 1 (vs Subtype 2): ↑PEC between frontal cortex and other regions, ↓PEC between parietal cortex and other regions	Frontoparietal control network and default mode network	Subtype 1 (vs Subtype 2): ↑PEC between ECN and other regions, ↓PEC between DMN and other regions	power-envelop-based connectivity (PEC) of signals from rsEEG are potential biomarkers for research, both subtypes responded well to TMS protocol for MDD, subtype with connectivity that was most different from HC was less responsive to PTSD psychotherapy treatment
55	Li et al., 2022	Resting-state EEG functional connectivity predicts post-traumatic stress disorder subtypes in veterans	202	202 TEHC (53% probable PTSD and 47% TEHC)	N/A (Did not specify)	rs-EEG	Combat veterans	bottom-up	data-driven	EEG Power asymmetry, long-range temporal correlations, microstates, source functional connectivity, ICA	Destrieux Atlas was used to find source functional connectivity	Sparse K-means clustering	Yes (TEHC)	principal component analysis	one-standard-error criterion	2	Group stratified nested two-layer cross validation scheme with ten-fold outer cross validation and ten-fold inner cross validation	N/A	ST1 (vs ST2): ↑arousal symptom score, no difference between intrusion and avoidance symptom scores	Yes-linear support vector machine, logistic regression (79.4% accuracy ST1 from controls, ST2 63.1% accuracy from controls), random forest	N/A	Subtype 1 (vs controls): ↑connectivity in parietal, temporal, visual areas, and posterior cingulate cortex. Subtype 2( vs ST1) similar connectivity to controls in contrast to ST 1	Alpha band in dorsal and ventral attention network, ↑connectivity in parietal, temporal, visual areas, and posterior cingulate cortex	Subtype 1 (vs controls): ↑connectivity in DMN, SN, and visual network. Subtype 2( vs ST1) similar connectivity to controls in contrast to ST 1	Unsupervised subtyping using EEG data provides quantifiable biomarker differentiating PTSD subtypes

## Sheet: Abbreviations
	rsFC: resting state functional connectivity; GLM: General linear model; ICA: independent component analysis
	mALFF: mean amplitude of spontaneous low-frequency fluctuation
	GPC: Gaussian process classifier
	SI: suicidal ideation, PTSD+SI: post-traumatic stress disorder with suicidal ideation, PTSD-SI: Post-traumatic stress disorder without suicidal ideation
	cPTSD: complex PTSD
	ELS: early life stress; TF: trauma-focused
	EPIC: evolving partitions to improve classification
	TE: trauma exposed, TEHC:trauma-exposed healthy control
	PTSD: post-traumatic stress disorder, HC: healthy control, cPTSD: complex PTSD
	PTSD+DS; post-traumatic stress disorder dissociative subtype PTSD-DS: post-traumatic stress disorder without dissociative subtype
	PTSD+ELS: post-traumatic stress disorder with early life stress, PTSD-ELS: post-traumatic stress without early life stress
	MRI: magnetic-resonance imaging, rs-fMRI: resting-state functional magnetic resonance imaging
	DTI: diffusion tensor imaging
	CTQ, Child Trauma Questionnaire; BDI, Beck Depression Inventory; MDI, Multiscale Dissociation Inventory; MDD, Major Depression Disorder; OCD, Obsessive Compulsive Disorder; GAD, Generalized Anxiety Disorder.
	DID: dissociative identity disorder
	BLA: basolateral amygdala; CMA, centromedial amygdala;
	OFC: orbitofrontal cortex,PFC: prefrontal cortex. dlPFC: dorsolateral PFC
	vmPFC: ventromedial PFC, dmPFC: dorsal medial PFC
	LOSOCV Leave-one-subject out cross-validation
	NAcc: Nucleus Accumbens
	BNST: bed nucleus of the stria terminals
	CADSS: state identity dissociation symptoms, RSDI: state depersonalization/derealization symptoms
	FA: franctional anisotropy
	CDS: Cambridge depersonalization scale
	VBM: Voxel-based morphometry
	PE: prolonged exposure therapy
	TE+EF: Trauma exposed with impaired excutive functioning
	TE-avgEF: Trauma exposed with average EF; TE-EF: trauma exposed without EF
	AAL: Anatomical labeling
	EPIC: evolving partitions to improve classification
	LCA: latent class analysis
	SCR: skin conductance responding
	PCS: Post-Concussion Syndrome
	SFC: statistic functional connectivity, vDFC: variance of dynamic functional connectivity
	SEC: statistic effective connectivity, vDEC: variance of dynamic effective connectivity
	DMN: Default-mode network; BGN: Basal-ganglia network; CEN: Central executive network
	VAN: Ventral attention network
	FPCN: Fronto-parietal control network; LN: Limbic network; DAN: Dorsal attention network
	BT: Biotype
	PCC: posterior cingulate cortex. ACC: anterior cingultae cortex
	rACC: rostral ACC. dACC: dorsal ACC, sgACC: subgenual ACC
	PAG: periaqueductal gray; SC: Superior Collicus
	PCL-5: PTSD Checklist; CAPS-IV: Clinical Administered PTSD Scale; MDI-Major Depresssion Inventory
	HRSD: Hamilron Rating Scale for Depression; BDI: Beck's depression inventory; BAI: Beck's anxiety inventory
	CGI: Clinical Global Impression scale; CDS-30: Cambridge Depersonalization Scale
	RSDI: Response to Script Driven Imaginary Scale
	ROI: Region of interest
	SVM: Support vector machine; GIMME: group iterative multiple model estimation; LCAL: latent class analysis
	ICA: independent component analysis
	mALFF: mean amplitude low-frequency fluctuations
	TMS: transcranial magnetic stimulation
	ML: machine learning
	STAI: state-trait anxiety inventory
	SCID: Structured clinical interview for DSM
	PHQ-9: Patient health questionnaire
	PDEQ: peritraumatic dissociative experiences questionnaire
	WHOQOL: World Health Organization Quality-of-life Scale
	CPT: cognitive processing therapy
	PEC: power-envelope correlation
	*: studies with the star sign share overlapping sample size
